# Supplementary material for: Computer-Based Simulators in Pharmacy Practice Education: A Systematic Narrative Review
Source: Pharmacy (Basel). 2023 Jan 2;11(1):8. doi: 10.3390/pharmacy11010008 (PMC9844304; doi:10.3390/pharmacy11010008)
Supplement: Supplementary file 1 [file pharmacy-11-00008-s001.zip]

Archive with 1 entries (1 files):
- pharmacy-2063546-supplementary.pdf
